# Supplementary material for: Field evaluation of 3-(N-acetyl-n-butyl) aminopropionic acid ethyl ester - IR3535 as a spatial repellent to control malaria: A Randomised, Before-After-Control-Intervention trial
Source: PLoS One. 2026 Jul 30;21(7):e0353351. doi: 10.1371/journal.pone.0353351 (PMC13422834; doi:10.1371/journal.pone.0353351)
Supplement: S1 Table — (XLSX) [file pone.0353351.s002.xlsx]

## Sheet: Data key
		Description
		Table Legends
		Table 1: Overall monthly mosquito collected
		Table 2: Mosquitoes collected indoor in the control group
		Table 3: Mosquitoes collected indoor in the repellent group
		Table 4: Mosquitoes collected outdoor in the control group
		Table 5: Mosquitoes collected outdoor in the repellent group
		Table 6: Overall Mosquitoes collected indoor
		Table 7: Overall Mosquitoes collected outdoor
		Table 8: Overall Mosquitoes collected in the control group
		Table 9: Overall Mosquitoes collected in the repellent group
		Table 10: An. funestus physiological stage of female mosquitoes in the repellent and control group
		Table 11: An. funestus physiological stage of female mosquitoes in the repellent and control group
		Table 12: An. gambiae physiological stage of female mosquitoes in the repellent and control group
		Table 13: An. gambiae physiological stage of female mosquitoes in the repellent and control group
		Table 14: An. funestus feeding rate previous night of female mosquitoes in the repellent and control group
		Table 15: Indoors An. funestus feeding rate previous night of female mosquitoes in the repellent and control group
		Table 16: An. gambiae feeding rate previous night of female mosquitoes in the repellent and control group
		Table 17: Indoors An. gambiae feeding rate previous night of female mosquitoes in the repellent and control group
		Table 18: Prevalence of Plasmodium falciparum in P0, P1 and P2 by Rapid Diagnose Test (RDT)
		Table 19: Prevalence of Plasmodium falciparum in P0, P1 and P2 by Microscopy
		Table 20: Prevalence of Plasmodium falciparum in P0, P1 and P2 by Polimerase Reaction Chain (PCR)
		Table 21: Prevalence of Plasmodium falciparum by Rapid Diagnose Test
		Table 22: Prevalence of Plasmodium falciparum by Microscopy
		Table 23: Prevalence of Plasmodium falciparum by Polimerase Reaction Chain (PCR)
		Table 24: Association of Plasmodium falciparum prevalence by Rapid Diagnose Test_P0
		Table 25: Association of Plasmodium falciparum prevalence by Rapid Diagnose Test_P1
		Table 26: Association of Plasmodium falciparum prevalence by Rapid Diagnose Test_P2
		Table 27: Association of Plasmodium falciparum prevalence by Microscopy_P0
		Table 28: Association of Plasmodium falciparum prevalence by Microscopy_P1
		Table 29: Association of Plasmodium falciparum prevalence by Microscopy_P2
		Table 30: Association of Plasmodium falciparum prevalence by Polimerase Reaction Chain (PCR)_P0
		Table 31: Association of Plasmodium falciparum prevalence by Polimerase Reaction Chain (PCR)_P1
		Table 32: Association of Plasmodium falciparum prevalence by Polimerase Reaction Chain (PCR)_P2

## Sheet: Table _Mosquitosspecies
		Prevalence	Baseline											Year 1											Year 2
			P0											P1											P2
			2021-05-27											2022-05-28											2023-07-17
			2021-06-05											2022-06-06											2023-07-24
		Entomology	Baseline
		#colection	1	2	3	4	5	6	7	8	9	10	11	12	13	14	15	16	17	18	19	21	22	23	24
		starting date	2021-06-16	2021-07-24	2021-08-24	2021-09-24	2021-10-26	2021-11-26	2021-12-23	2022-02-05	2022-02-24	2022-04-11	2022-04-28	2022-05-24	2022-07-09	2022-08-10	2022-09-28	2022-10-24	2022-11-24	2022-12-26	2023-01-16	2023-03-30	2023-04-27	2023-06-21	2023-07-08
		ending date	2021-06-30	2021-08-04	2021-09-03	2021-10-12	2021-11-04	2021-12-04	2022-01-07	2022-02-15	2022-03-07	2022-04-26	2022-05-12	2022-06-01	2022-07-19	2022-08-23	2022-10-08	2022-11-03	2022-12-04	2023-01-10	2023-02-01	2023-04-10	2023-05-13	2023-07-04	2023-07-23
		month	2021-06-01	2021-07-01	2021-08-01	2021-09-01	2021-10-01	2021-11-01	2021-12-01	2022-02-01	2022-03-01	2022-04-01	2022-05-01	2022-06-01	2022-07-01	2022-08-01	2022-09-01	2022-10-01	2022-11-01	2022-12-01	2023-01-01	2023-03-01	2023-04-01	2023-06-01	2023-07-01
		Table 1: Overall monthly mosquito collected
		Species and Sex / Month of colletion	01/06/2021*	2021-07-01	Aug-21	Sep-21	Oct-21	2021-11-01	Dec-21	Feb-22	2022-03-01	2022-04-01	2022-05-01	01/06/2022**	2022-07-01	2022-08-01	2022-09-01	2022-10-01	2022-11-01	2022-12-01	2023-01-01	2023-03-01	2023-04-01	2023-06-01	01/07/2023***	TOTAL
		Anopheles funestus ♀	276	113	31	15	2	0	5	62	94	336	720	156	200	85	4	0	3	23	15	208	242	48	27	2665
		Anopheles gambiae ♀	9	15	3	0	3	0	0	59	78	16	4	8	7	7	3	0	0	13	3	9	3	0	1	241
		Anopheles tenebrosus ♀	5	4	0	1	0	0	0	16	2	2	0	0	0	1	0	0	0	0	0	0	0	1	0	32
		Anopheles spp. ♀	290	132	34	16	5	0	5	137	174	354	724	164	207	93	7	0	3	36	18	217	245	49	28	2938
		Culex spp. ♀	194	46	106	92	61	39	23	898	79	44	23	20	51	86	31	0	56	159	47	112	44	23	13	2247
		Other non-identified ♀	0	0	1	0	0	0	0	0	0	0	0	0	0	0	0	0	0	2	2	2	0	0	0	7
		Anopheles funestus ♂	8	8	9	5	1	0	1	13	26	54	34	12	17	12	1	0	0	12	12	35	29	8	2	299
		Anopheles gambiae ♂	0	0	0	1	0	0	0	3	22	0	2	0	0	0	0	0	0	2	1	1	0	0	0	32
		Anopheles tenebrosus ♂	0	0	0	0	0	0	0	0	0	0	0	0	0	0	0	0	0	0	0	0	0	0	0	0
		Anopheles spp. ♂	8	8	9	6	1	0	1	16	48	54	36	12	17	12	1	0	0	14	13	36	29	8	2	331
		Culex spp. ♂	46	23	5	9	19	28	12	22	7	5	0	0	14	1	0	0	0	1	0	1	0	0	0	193
		Other non-identified ♂	0	0	0	0	0	0	0	0	0	0	0	0	0	0	0	0	0	0	0	0	0	0	0	0
		Total number of ♀	484	178	141	108	66	39	28	1035	253	398	747	184	258	179	38	0	59	197	67	331	289	72	41	5192
		Total number of ♂	54	31	14	15	20	28	13	38	55	59	36	12	31	13	1	0	0	15	13	37	29	8	2	524
		Total Anopheles spp ♂+♀	298	140	43	22	6	0	6	153	222	408	760	176	224	105	8	0	3	50	31	253	274	57	30	3269
		Total number of ♂+♀	538	209	155	123	86	67	41	1073	308	457	783	196	289	192	39	0	59	212	80	368	318	80	43	5716
		* Pre-intervention; **End of year one and *** End of year two
		Table 2: Mosquitoes collected indoor in the control group
		Species and Sex / Month of colletion	01/06/2021*	2021-07-01	2021-08-01	2021-09-01	2021-10-01	2021-11-01	2021-12-01	2022-02-01	2022-03-01	2022-04-01	2022-05-01	01/06/2022**	2022-07-01	2022-08-01	2022-09-01	2022-10-01	2022-11-01	2022-12-01	2023-01-01	2023-03-01	2023-04-01	2023-06-01	01/07/2023***	TOTAL
		Anopheles funestus ♀	109	37	7	11	1	0	1	20	60	219	446	64	69	45	0	0	2	8	7	117	186	22	5	1436
		Anopheles gambiae ♀	0	0	2	0	2	0	0	19	42	8	0	0	1	1	0	0	0	1	0	4	3	0	0	83
		Anopheles tenebrosus ♀	2	2	0	0	0	0	0	0	0	0	0	0	0	0	0	0	0	0	0	0	0	1	0	5
		Anopheles spp. ♀	111	39	9	11	3	0	1	39	102	227	446	64	70	46	0	0	2	9	7	121	189	23	5	1524
		Culex spp. ♀	1	0	7	9	12	3	7	9	11	7	0	0	3	6	2	0	4	20	18	2	20	4	0	145
		Other non-identified ♀	0	0	0	0	0	0	0	0	0	0	0	0	0	0	0	0	0	0	0	0	0	0	0	0
		Anopheles funestus ♂	7	5	5	2	0	0	0	8	19	32	25	6	8	4	0	0	0	5	5	20	12	3	0	166
		Anopheles gambiae ♂	0	0	0	1	0	0	0	2	16	0	2	0	0	0	0	0	0	0	0	1	0	0	0	22
		Anopheles tenebrosus ♂	0	0	0	0	0	0	0	0	0	0	0	0	0	0	0	0	0	0	0	0	0	0	0	0
		Anopheles spp. ♂	7	5	5	3	0	0	0	10	35	32	27	6	8	4	0	0	0	5	5	21	12	3	0	188
		Culex spp. ♂	2	0	0	5	8	3	6	1	2	5	0	0	0	1	0	0	0	1	0	0	0	0	0	34
		Other non-identified ♂	0	0	0	0	0	0	0	0	0	0	0	0	0	0	0	0	0	0	0	0	0	0	0	0
		Total number of ♀	112	39	16	20	15	3	8	48	113	234	446	64	73	52	2	0	6	29	25	123	209	27	5	1669
		Total number of ♂	9	5	5	8	8	3	6	11	37	37	27	6	8	5	0	0	0	6	5	21	12	3	0	222
		Total Anopheles spp ♂+♀	118	44	14	14	3	0	1	49	137	259	473	70	78	50	0	0	2	14	12	142	201	26	5	1712
		Total number of ♂+♀	121	44	21	28	23	6	14	59	150	271	473	70	81	57	2	0	6	35	30	144	221	30	5	1891
		* Pre-intervention; **End of year one and *** End of year two
		Table 3: Mosquitoes collected indoor in the repellent group
		Species and Sex / Month of colletion	01/06/2021*	2021-07-01	2021-08-01	2021-09-01	2021-10-01	2021-11-01	2021-12-01	2022-02-01	2022-03-01	2022-04-01	2022-05-01	01/06/2022**	2022-07-01	2022-08-01	2022-09-01	2022-10-01	2022-11-01	2022-12-01	2023-01-01	2023-03-01	2023-04-01	2023-06-01	01/07/2023***	TOTAL
		Anopheles funestus ♀	80	19	15	2	1	0	3	29	18	84	236	26	81	26	0	0	1	12	6	55	46	15	6	761
		Anopheles gambiae ♀	0	0	0	0	0	0	0	22	26	7	1	6	4	3	0	0	0	10	3	1	0	0	0	83
		Anopheles tenebrosus ♀	2	1	0	0	0	0	0	0	0	0	0	0	0	0	0	0	0	0	0	0	0	0	0	3
		Anopheles spp. ♀	82	20	15	2	1	0	3	51	44	91	237	32	85	29	0	0	1	22	9	56	46	15	6	847
		Culex spp. ♀	1	0	4	4	29	17	4	12	15	5	5	0	5	10	2	0	5	20	8	12	0	7	0	165
		Other non-identified ♀	0	0	0	0	0	0	0	0	0	0	0	0	0	0	0	0	0	0	0	0	0	0	0	0
		Anopheles funestus ♂	1	2	4	0	1	0	1	5	7	3	8	5	4	8	0	0	0	3	3	12	9	2	1	79
		Anopheles gambiae ♂	0	0	0	0	0	0	0	1	5	0	0	0	0	0	0	0	0	2	1	0	0	0	0	9
		Anopheles tenebrosus ♂	0	0	0	0	0	0	0	0	0	0	0	0	0	0	0	0	0	0	0	0	0	0	0	0
		Anopheles spp. ♂	1	2	4	0	1	0	1	6	12	3	8	5	4	8	0	0	0	5	4	12	9	2	1	88
		Culex spp. ♂	0	0	0	0	7	8	4	7	5	0	0	0	0	0	0	0	0	0	0	1	0	0	0	32
		Other non-identified ♂	0	0	0	0	0	0	0	0	0	0	0	0	0	0	0	0	0	0	0	0	0	0	0	0
		Total number of ♀	83	20	19	6	30	17	7	63	59	96	242	32	90	39	2	0	6	42	17	68	46	22	6	1012
		Total number of ♂	1	2	4	0	8	8	5	13	17	3	8	5	4	8	0	0	0	5	4	13	9	2	1	120
		Total Anopheles spp ♂+♀	83	22	19	2	2	0	4	57	56	94	245	37	89	37	0	0	1	27	13	68	55	17	7	935
		Total number of ♂+♀	84	22	23	6	38	25	12	76	76	99	250	37	94	47	2	0	6	47	21	81	55	24	7	1132
		* Pre-intervention; **End of year one and *** End of year two
		Table 4: Mosquitoes collected outdoor in the control group
		Species and Sex / Month of colletion	01/06/2021*	2021-07-01	2021-08-01	2021-09-01	2021-10-01	2021-11-01	2021-12-01	2022-02-01	2022-03-01	2022-04-01	2022-05-01	01/06/2022**	2022-07-01	2022-08-01	2022-09-01	2022-10-01	2022-11-01	2022-12-01	2023-01-01	2023-03-01	2023-04-01	2023-06-01	01/07/2023***	TOTAL
		Anopheles funestus ♀	40	39	2	2	0	0	0	8	5	25	32	58	32	9	4	0	0	3	2	21	3	3	5	293
		Anopheles gambiae ♀	2	12	0	0	1	0	0	11	8	0	3	2	2	0	3	0	0	2	0	2	0	0	0	48
		Anopheles tenebrosus ♀	0	1	0	1	0	0	0	10	0	2	0	0	0	0	0	0	0	0	0	0	0	0	0	14
		Anopheles spp. ♀	42	52	2	3	1	0	0	29	13	27	35	60	34	9	7	0	0	5	2	23	3	3	5	355
		Culex spp. ♀	60	22	45	61	12	12	5	460	30	28	9	7	26	28	23	0	37	76	16	55	5	8	1	1026
		Other non-identified ♀	0	0	0	0	0	0	0	0	0	0	0	0	0	0	0	0	0	2	2	0	0	0	0	4
		Anopheles funestus ♂	0	1	0	1	0	0	0	0	0	19	1	1	0	0	1	0	0	4	4	2	0	0	0	34
		Anopheles gambiae ♂	0	0	0	0	0	0	0	0	1	0	0	0	0	0	0	0	0	0	0	0	0	0	0	1
		Anopheles tenebrosus ♂	0	0	0	0	0	0	0	0	0	0	0	0	0	0	0	0	0	0	0	0	0	0	0	0
		Anopheles spp. ♂	0	1	0	1	0	0	0	0	1	19	1	1	0	0	1	0	0	4	4	2	0	0	0	35
		Culex spp. ♂	10	14	1	4	4	13	1	6	0	0	0	0	4	0	0	0	0	0	0	0	0	0	0	57
		Other non-identified ♂	0	0	0	0	0	0	0	0	0	0	0	0	0	0	0	0	0	0	0	0	0	0	0	0
		Total number of ♀	102	74	47	64	13	12	5	489	43	55	44	67	60	37	30	0	37	83	20	78	8	11	6	1385
		Total number of ♂	10	15	1	5	4	13	1	6	1	19	1	1	4	0	1	0	0	4	4	2	0	0	0	92
		Total Anopheles spp ♂+♀	42	53	2	4	1	0	0	29	14	46	36	61	34	9	8	0	0	9	6	25	3	3	5	390
		Total number of ♂+♀	112	89	48	69	17	25	6	495	44	74	45	68	64	37	31	0	37	87	24	80	8	11	6	1477
		* Pre-intervention; **End of year one and *** End of year two
		Table 5: Mosquitoes collected outdoor in the repellent group
		Species and Sex / Month of colletion	01/06/2021*	2021-07-01	2021-08-01	2021-09-01	2021-10-01	2021-11-01	2021-12-01	2022-02-01	2022-03-01	2022-04-01	2022-05-01	01/06/2022**	2022-07-01	2022-08-01	2022-09-01	2022-10-01	2022-11-01	2022-12-01	2023-01-01	2023-03-01	2023-04-01	2023-06-01	01/07/2023***	TOTAL
		Anopheles funestus ♀	47	18	7	0	0	0	1	5	11	8	6	8	18	5	0	0	0	0	0	15	7	8	11	175
		Anopheles gambiae ♀	7	3	1	0	0	0	0	7	2	1	0	0	0	3	0	0	0	0	0	2	0	0	1	27
		Anopheles tenebrosus ♀	1	0	0	0	0	0	0	6	2	0	0	0	0	1	0	0	0	0	0	0	0	0	0	10
		Anopheles spp. ♀	55	21	8	0	0	0	1	18	15	9	6	8	18	9	0	0	0	0	0	17	7	8	12	212
		Culex spp. ♀	132	24	50	18	8	7	7	417	23	4	9	13	17	42	4	0	10	43	5	43	19	4	12	911
		Other non-identified ♀	0	0	1	0	0	0	0	0	0	0	0	0	0	0	0	0	0	0	0	2	0	0	0	3
		Anopheles funestus ♂	0	0	0	2	0	0	0	0	0	0	0	0	5	0	0	0	0	0	0	1	8	3	1	20
		Anopheles gambiae ♂	0	0	0	0	0	0	0	0	0	0	0	0	0	0	0	0	0	0	0	0	0	0	0	0
		Anopheles tenebrosus ♂	0	0	0	0	0	0	0	0	0	0	0	0	0	0	0	0	0	0	0	0	0	0	0	0
		Anopheles spp. ♂	0	0	0	2	0	0	0	0	0	0	0	0	5	0	0	0	0	0	0	1	8	3	1	20
		Culex spp. ♂	34	9	4	0	0	4	1	8	0	0	0	0	10	0	0	0	0	0	0	0	0	0	0	70
		Other non-identified ♂	0	0	0	0	0	0	0	0	0	0	0	0	0	0	0	0	0	0	0	0	0	0	0	0
		Total number of ♀	187	45	59	18	8	7	8	435	38	13	15	21	35	51	4	0	10	43	5	62	26	12	24	1126
		Total number of ♂	34	9	4	2	0	4	1	8	0	0	0	0	15	0	0	0	0	0	0	1	8	3	1	90
		Total Anopheles spp ♂+♀	55	21	8	2	0	0	1	18	15	9	6	8	23	9	0	0	0	0	0	18	15	11	13	232
		Total number of ♂+♀	221	54	63	20	8	11	9	443	38	13	15	21	50	51	4	0	10	43	5	63	34	15	25	1216
		* Pre-intervention; **End of year one and *** End of year two
		Table 6: Overall Mosquitoes collected indoor
		Species and Sex / Month of colletion	01/06/2021*	2021-07-01	2021-08-01	2021-09-01	2021-10-01	2021-11-01	2021-12-01	2022-02-01	2022-03-01	2022-04-01	2022-05-01	01/06/2022**	2022-07-01	2022-08-01	2022-09-01	2022-10-01	2022-11-01	2022-12-01	2023-01-01	2023-03-01	2023-04-01	2023-06-01	01/07/2023***	TOTAL
		Anopheles funestus ♀	189	56	22	13	2	0	4	49	78	303	682	90	150	71	0	0	3	20	13	172	232	37	11	2197
		Anopheles gambiae ♀	0	0	2	0	2	0	0	41	68	15	1	6	5	4	0	0	0	11	3	5	3	0	0	166
		Anopheles tenebrosus ♀	4	3	0	0	0	0	0	0	0	0	0	0	0	0	0	0	0	0	0	0	0	1	0	8
		Anopheles spp. ♀	193	59	24	13	4	0	4	90	146	318	683	96	155	75	0	0	3	31	16	177	235	38	11	2371
		Culex spp. ♀	2	0	11	13	41	20	11	21	26	12	5	0	8	16	4	0	9	40	26	14	20	11	0	310
		Other non-identified ♀	0	0	0	0	0	0	0	0	0	0	0	0	0	0	0	0	0	0	0	0	0	0	0	0
		Anopheles funestus ♂	8	7	9	2	1	0	1	13	26	35	33	11	12	12	0	0	0	8	8	32	21	5	1	245
		Anopheles gambiae ♂	0	0	0	1	0	0	0	3	21	0	2	0	0	0	0	0	0	2	1	1	0	0	0	31
		Anopheles tenebrosus ♂	0	0	0	0	0	0	0	0	0	0	0	0	0	0	0	0	0	0	0	0	0	0	0	0
		Anopheles spp. ♂	8	7	9	3	1	0	1	16	47	35	35	11	12	12	0	0	0	10	9	33	21	5	1	276
		Culex spp. ♂	2	0	0	5	15	11	10	8	7	5	0	0	0	1	0	0	0	1	0	1	0	0	0	66
		Other non-identified ♂	0	0	0	0	0	0	0	0	0	0	0	0	0	0	0	0	0	0	0	0	0	0	0	0
		Total number of ♀	195	59	35	26	45	20	15	111	172	330	688	96	163	91	4	0	12	71	42	191	255	49	11	2681
		Total number of ♂	10	7	9	8	16	11	11	24	54	40	35	11	12	13	0	0	0	11	9	34	21	5	1	342
		Total Anopheles spp ♂+♀	201	66	33	16	5	0	5	106	193	353	718	107	167	87	0	0	3	41	25	210	256	43	12	2647
		Total number of ♂+♀	205	66	44	34	61	31	26	135	226	370	723	107	175	104	4	0	12	82	51	225	276	54	12	3023
		* Pre-intervention; **End of year one and *** End of year two
		Table 7: Overall Mosquitoes collected outdoor
		Species and Sex / Month of colletion	01/06/2021*	2021-07-01	2021-08-01	2021-09-01	2021-10-01	2021-11-01	2021-12-01	2022-02-01	2022-03-01	2022-04-01	2022-05-01	01/06/2022**	2022-07-01	2022-08-01	2022-09-01	2022-10-01	2022-11-01	2022-12-01	2023-01-01	2023-03-01	2023-04-01	2023-06-01	01/07/2023***	TOTAL
		Anopheles funestus ♀	87	57	9	2	0	0	1	13	16	33	38	66	50	14	4	0	0	3	2	36	10	11	16	468
		Anopheles gambiae ♀	9	15	1	0	1	0	0	18	10	1	3	2	2	3	3	0	0	2	0	4	0	0	1	75
		Anopheles tenebrosus ♀	1	1	0	1	0	0	0	16	2	2	0	0	0	1	0	0	0	0	0	0	0	0	0	24
		Anopheles spp. ♀	97	73	10	3	1	0	1	47	28	36	41	68	52	18	7	0	0	5	2	40	10	11	17	567
		Culex spp. ♀	192	46	95	79	20	19	12	877	53	32	18	20	43	70	27	0	47	119	21	98	24	12	13	1937
		Other non-identified ♀	0	0	1	0	0	0	0	0	0	0	0	0	0	0	0	0	0	2	2	2	0	0	0	7
		Anopheles funestus ♂	0	1	0	3	0	0	0	0	0	19	1	1	5	0	1	0	0	4	4	3	8	3	1	54
		Anopheles gambiae ♂	0	0	0	0	0	0	0	0	1	0	0	0	0	0	0	0	0	0	0	0	0	0	0	1
		Anopheles tenebrosus ♂	0	0	0	0	0	0	0	0	0	0	0	0	0	0	0	0	0	0	0	0	0	0	0	0
		Anopheles spp. ♂	0	1	0	3	0	0	0	0	1	19	1	1	5	0	1	0	0	4	4	3	8	3	1	55
		Culex spp. ♂	44	23	5	4	4	17	2	14	0	0	0	0	14	0	0	0	0	0	0	0	0	0	0	127
		Other non-identified ♂	0	0	0	0	0	0	0	0	0	0	0	0	0	0	0	0	0	0	0	0	0	0	0	0
		Total number of ♀	289	119	106	82	21	19	13	924	81	68	59	88	95	88	34	0	47	126	25	140	34	23	30	2511
		Total number of ♂	44	24	5	7	4	17	2	14	1	19	1	1	19	0	1	0	0	4	4	3	8	3	1	182
		Total Anopheles spp ♂+♀	97	74	10	6	1	0	1	47	29	55	42	69	57	18	8	0	0	9	6	43	18	14	18	622
		Total number of ♂+♀	333	143	111	89	25	36	15	938	82	87	60	89	114	88	35	0	47	130	29	143	42	26	31	2693
		* Pre-intervention; **End of year one and *** End of year two
		Table 8: Overall Mosquitoes collected in the control group
		Species and Sex / Month of colletion	01/06/2021*	2021-07-01	2021-08-01	2021-09-01	2021-10-01	2021-11-01	2021-12-01	2022-02-01	2022-03-01	2022-04-01	2022-05-01	01/06/2022**	2022-07-01	2022-08-01	2022-09-01	2022-10-01	2022-11-01	2022-12-01	2023-01-01	2023-03-01	2023-04-01	2023-06-01	01/07/2023***	TOTAL
		Anopheles funestus ♀	149	76	9	13	1	0	1	28	65	244	478	122	101	54	4	0	2	11	9	138	189	25	10	1729
		Anopheles gambiae ♀	2	12	2	0	3	0	0	30	50	8	3	2	3	1	3	0	0	3	0	6	3	0	0	131
		Anopheles tenebrosus ♀	2	3	0	1	0	0	0	10	0	2	0	0	0	0	0	0	0	0	0	0	0	1	0	19
		Anopheles spp. ♀	153	91	11	14	4	0	1	68	115	254	481	124	104	55	7	0	2	14	9	144	192	26	10	1879
		Culex spp. ♀	61	22	52	70	24	15	12	469	41	35	9	7	29	34	25	0	41	96	34	57	25	12	1	1171
		Other non-identified ♀	0	0	0	0	0	0	0	0	0	0	0	0	0	0	0	0	0	2	2	0	0	0	0	4
		Anopheles funestus ♂	7	6	5	3	0	0	0	8	19	51	26	7	8	4	1	0	0	9	9	22	12	3	0	200
		Anopheles gambiae ♂	0	0	0	1	0	0	0	2	17	0	2	0	0	0	0	0	0	0	0	1	0	0	0	23
		Anopheles tenebrosus ♂	0	0	0	0	0	0	0	0	0	0	0	0	0	0	0	0	0	0	0	0	0	0	0	0
		Anopheles spp. ♂	7	6	5	4	0	0	0	10	36	51	28	7	8	4	1	0	0	9	9	23	12	3	0	223
		Culex spp. ♂	12	14	1	9	12	16	7	7	2	5	0	0	4	1	0	0	0	1	0	0	0	0	0	91
		Other non-identified ♂	0	0	0	0	0	0	0	0	0	0	0	0	0	0	0	0	0	0	0	0	0	0	0	0
		Total number of ♀	214	113	63	84	28	15	13	537	156	289	490	131	133	89	32	0	43	112	45	201	217	38	11	3054
		Total number of ♂	19	20	6	13	12	16	7	17	38	56	28	7	12	5	1	0	0	10	9	23	12	3	0	314
		Total Anopheles spp ♂+♀	160	97	16	18	4	0	1	78	151	305	509	131	112	59	8	0	2	23	18	167	204	29	10	2102
		Total number of ♂+♀	233	133	69	97	40	31	20	554	194	345	518	138	145	94	33	0	43	122	54	224	229	41	11	3368
		* Pre-intervention; **End of year one and *** End of year two
		Table 9: Overall Mosquitoes collected in the repellent group
		Species and Sex / Month of colletion	01/06/2021*	2021-07-01	2021-08-01	2021-09-01	2021-10-01	2021-11-01	2021-12-01	2022-02-01	2022-03-01	2022-04-01	2022-05-01	01/06/2022**	2022-07-01	2022-08-01	2022-09-01	2022-10-01	2022-11-01	2022-12-01	2023-01-01	2023-03-01	2023-04-01	2023-06-01	01/07/2023***	TOTAL
		Anopheles funestus ♀	127	37	22	2	1	0	4	34	29	92	242	34	99	31	0	0	1	12	6	70	53	23	17	936
		Anopheles gambiae ♀	7	3	1	0	0	0	0	29	28	8	1	6	4	6	0	0	0	10	3	3	0	0	1	110
		Anopheles tenebrosus ♀	3	1	0	0	0	0	0	6	2	0	0	0	0	1	0	0	0	0	0	0	0	0	0	13
		Anopheles spp. ♀	137	41	23	2	1	0	4	69	59	100	243	40	103	38	0	0	1	22	9	73	53	23	18	1059
		Culex spp. ♀	133	24	54	22	37	24	11	429	38	9	14	13	22	52	6	0	15	63	13	55	19	11	12	1076
		Other non-identified ♀	0	0	1	0	0	0	0	0	0	0	0	0	0	0	0	0	0	0	0	2	0	0	0	3
		Anopheles funestus ♂	1	2	4	2	1	0	1	5	7	3	8	5	9	8	0	0	0	3	3	13	17	5	2	99
		Anopheles gambiae ♂	0	0	0	0	0	0	0	1	5	0	0	0	0	0	0	0	0	2	1	0	0	0	0	9
		Anopheles tenebrosus ♂	0	0	0	0	0	0	0	0	0	0	0	0	0	0	0	0	0	0	0	0	0	0	0	0
		Anopheles spp. ♂	1	2	4	2	1	0	1	6	12	3	8	5	9	8	0	0	0	5	4	13	17	5	2	108
		Culex spp. ♂	34	9	4	0	7	12	5	15	5	0	0	0	10	0	0	0	0	0	0	1	0	0	0	102
		Other non-identified ♂	0	0	0	0	0	0	0	0	0	0	0	0	0	0	0	0	0	0	0	0	0	0	0	0
		Total number of ♀	270	65	78	24	38	24	15	498	97	109	257	53	125	90	6	0	16	85	22	130	72	34	30	2138
		Total number of ♂	35	11	8	2	8	12	6	21	17	3	8	5	19	8	0	0	0	5	4	14	17	5	2	210
		Total Anopheles spp ♂+♀	138	43	27	4	2	0	5	75	71	103	251	45	112	46	0	0	1	27	13	86	70	28	20	1167
		Total number of ♂+♀	305	76	86	26	46	36	21	519	114	112	265	58	144	98	6	0	16	90	26	144	89	39	32	2348
		* Pre-intervention; **End of year one and *** End of year two

## Sheet: Table_Feeding rate
	Anophelis female mosquitos physiological stage
	Table 10: An. funestus physiological stage of female mosquitoes in the repellent and control group
		Repellent		Control		Overall
	Physiological stage	n	%	n	%	n	%
	Feeded	361	33.4	719	66.6	1080	100.0
	Pragnant	98	37.0	167	63.0	265	100.0
	An. funestus feeded and pragnant mosquitoes	459		886		1345
	Table 11: An. funestus physiological stage of female mosquitoes in the repellent and control group
		Repellent		Control		Overall
	Physiological stage	n	%	n	%	n	%
	Feeded indoor	360	33.5	716	66.5	1076	100.0
	Pragnant indoor	97	37.0	165	63.0	262	100.0
	An. funestus feeded and pragnant mosquitoes indoor	457		881		1338
	Table 12: An. gambiae physiological stage of female mosquitoes in the repellent and control group
		Repellent		Control		Overall
	Physiological stage	n	%	n	%	n	%
	Feeded	20	54.1	17	65.9	37	100.0
	Pragnant	25	46.3	29	53.7	54	100.0
	An. gambiae feeded and pragnant mosquitoes	45		46		91
	Table 13: An. gambiae physiological stage of female mosquitoes in the repellent and control group
		Repellent		Control		Overall
	Physiological stage	n	%	n	%	n	%
	Feeded indoor	20	58.8	14	41.2	34	100.0
	Pragnant indoor	25	48.1	27	51.9	52	100.0
	An. gambiae feeded and pragnant mosquitoes indoor	45		41		86
	Feeding rate previous night
	Table 14: An. funestus feeding rate previous night of female mosquitoes in the repellent and control group
	Variables	Rate
	An. funestus feeding rate previous night	4.07547
	An. funestus feeding rate previous night in repellent group	3.68367
	An. funestus feeding rate previous night in the control group	4.30539
	Table 15: Indoors An. funestus feeding rate previous night of female mosquitoes in the repellent and control group
	Variables	Rate
	An. funestus feeding rate previous night	4.10687
	An. funestus feeding rate previous night in repellent group	3.71134
	An. funestus feeding rate previous night in the control group	4.33939
	Table 16: An. gambiae feeding rate previous night of female mosquitoes in the repellent and control group
	Variables	Rate
	An. gambiae feeding rate previous night	0.406593
	An. gambiae feeding rate previous night in repellent group	0.444444
	An. gambiae feeding rate previous night in the control group	0.369565
	Table 17: Indoors An. gambiae feeding rate previous night of female mosquitoes in the repellent and control group
	Variables	Rate
	An. gambiae feeding rate previous night	0.395349
	An. gambiae feeding rate previous night in repellent group	0.444444
	An. gambiae feeding rate previous night in the control group	0.341463

## Sheet: Table_Malaria Prevalence
	Table 18: Prevalence of Plasmodium falciparum in P0, P1 and P2 by Rapid Diagnose Test (RDT)
	Result	[% (95%CI)]
		P0			P1			P2
	P. falciparum prevalence	50.8% (95% CI = 37.0–59.3)			31.0% (95% CI = 20.4–40.7)			75.2% (95% CI = 57.4–79.6)
	P0: is the baseline data collection, corresponding the collection prior to study intervention
	P1: is the data collected after one year of study implementation
	P2: is the data collected after two years of study implementation
	Table 19: Prevalence of Plasmodium falciparum in P0, P1 and P2 by Microscopy
	Result	[% (95%CI)]
		P0			P1			P2
	P. falciparum prevalence	45.8% (95% CI = 33.3–61.1)			39.9% (95% CI = 29.6–55.6)			38.2% (95% CI = 24.1–50.0)
	P0: is the baseline data collection, corresponding the collection prior to study intervention
	P1: is the data collected after one year of study implementation
	P2: is the data collected after two years of study implementation
	Table 20: Prevalence of Plasmodium falciparum in P0, P1 and P2 by Polimerase Reaction Chain (PCR)
	Result	[% (95%CI)]
		P0			P1			P2
	P. falciparum prevalence	72.6% (95% CI = 64.1–80.2)			51.3% (95% CI = 43.5–59.1)			43.3% (95% CI = 35.7–51.1)
	P0: is the baseline data collection, corresponding the collection prior to study intervention
	P1: is the data collected after one year of study implementation
	P2: is the data collected after two years of study implementation
	Table 21: Prevalence of Plasmodium falciparum by Rapid Diagnose Test
	Results	P0		P1		P2
		n	%	n	%	n	%
	Positive	61	50.8	49	31.0	118	75.2
	Negative	57	48.3	109	69.0	39	24.8
	P0: is the baseline data collection, corresponding the collection prior to study intervention
	P1: is the data collected after one year of study implementation
	P2: is the data collected after two years of study implementation
	Table 22: Prevalence of Plasmodium falciparum by Microscopy
	Results	P0		P1		P2
		n	%	n	%	n	%
	Positive	54	45.8	63	39.9	60	38.2
	Negative	64	54.2	95	60.1	97	61.8
	P0: is the baseline data collection, corresponding the collection prior to study intervention
	P1: is the data collected after one year of study implementation
	P2: is the data collected after two years of study implementation
	Table 23: Prevalence of Plasmodium falciparum by Polimerase Reaction Chain (PCR)
	Results	P0		P1		P2
		n	%	n	%	n	%
	Positive	85	72.6	80	51.3	68	43.3
	Negative	32	27.4	76	48.7	89	56.7
	P0: is the baseline data collection, corresponding the collection prior to study intervention
	P1: is the data collected after one year of study implementation
	P2: is the data collected after two years of study implementation
	Table 24: Association of Plasmodium falciparum prevalence by Rapid Diagnose Test_P0
	Result	Groups				χ2	p-value
		Intervention		Control
		n	%	n	%
							0.269
	Positive	33	56.9	28	46.7	2.352*
	Negative	25	43.1	32	53.3
	Table 25: Association of Plasmodium falciparum prevalence by Rapid Diagnose Test_P1
	Result	Groups				χ2	p-value
		Intervention		Control
		n	%	n	%
							0.391
	Positive	27	34.6	22	27.5	0.935
	Negative	51	65.4	58	72.5
	Table 26: Association of Plasmodium falciparum prevalence by Rapid Diagnose Test_P2
	Result	Groups				χ2	p-value
		Intervention		Control
		n	%	n	%
							<0.001
	Positive	51	63.7	67	87.0	11.373
	Negative	29	36.3	10	13.0
	Table 27: Association of Plasmodium falciparum prevalence by Microscopy_P0
	Result	Groups				χ2	p-value
		Intervention		Control
		n	%	n	%
							1.000
	Positive	27	46.6	27	45.0	0.029
	Negative	31	53.4	33	55.0
	Table 28: Association of Plasmodium falciparum prevalence by Microscopy_P1
	Result	Groups				χ2	p-value
		Intervention		Control
		n	%	n	%
							0.417
	Positive	34	43.6	29	36.3	0.887
	Negative	44	56.4	51	63.7
	Table 29: Association of Plasmodium falciparum prevalence by Microscopy_P2
	Result	Groups				χ2	p-value
		Intervention		Control
		n	%	n	%
							0.048
	Positive	37	46.3	23	29.9	4.458
	Negative	43	53.8	54	70.1
	Table 30: Association of Plasmodium falciparum prevalence by Polimerase Reaction Chain (PCR)_P0
	Result	Groups				χ2	p-value
		Intervention		Control
		n	%	n	%
							0.407
	Positive	39	68.4	46	76.7	1.000
	Negative	18	31.6	14	23.3
	Table 31: Association of Plasmodium falciparum prevalence by Polimerase Reaction Chain (PCR)_P1
	Result	Groups				χ2	p-value
		Intervention		Control
		n	%	n	%
							0.262
	Positive	36	46.2	42	53.8	1.642
	Negative	44	56.4	34	43.6
	Table 32: Association of Plasmodium falciparum prevalence by Polimerase Reaction Chain (PCR)_P2
	Result	Groups				χ2	p-value
		Intervention		Control
		n	%	n	%
							0.631
	Positive	33	41.3	35	45.5	0.283
	Negative	47	58.8	42	54.5
